# Supplementary material for: Artificial Feeding of Ornithodoros fonsecai and O. brasiliensis (Acari: Argasidae) and Investigation of the Transstadial Perpetuation of Anaplasma marginale
Source: Microorganisms. 2023 Jun 28;11(7):1680. doi: 10.3390/microorganisms11071680 (PMC10385771; doi:10.3390/microorganisms11071680)
Supplement: Supplementary file 1 [file microorganisms-11-01680-s001.zip]

Archive with 1 entries (1 files):
- microorganisms-2422251-supplementary.pdf
